# Supplementary material for: Exploring research trends and hotspots in PI3K/Akt signaling pathway in ischemic stroke: a bibliometric analysis
Source: Front Mol Neurosci. 2025 Jun 23;18:1613702. doi: 10.3389/fnmol.2025.1613702 (PMC12230055; doi:10.3389/fnmol.2025.1613702)
Supplement: Supplementary file 1 [file Table_1.xlsx]

## Sheet: Sheet1
label	replace by
acute ischemic stroke	ischemic stroke
acute ischemic-stroke	ischemic stroke
akt pathway	akt
akt signaling pathway	akt
astrocytes	astrocyte
blood-brain barrier	bbb
blood-brain-barrier	bbb
brain-damage	brain injury
brain-derived neurotrophic factor	bdnf
brain-injury	brain injury
cells	cell
cerebral ischemia	brain ischemia
cerebral ischemia/reperfusion	cerebral ischemia reperfusion
cerebral ischemia/reperfusion injury	cerebral reperfusion injury
cerebral ischemia-reperfusion	cerebral ischemia reperfusion
cerebral ischemia-reperfusion injury	cerebral reperfusion injury
cerebral ischemic stroke	ischemic stroke
cerebral-ischemia	brain ischemia
cortical-neurons	cortical-neuron
cytokines	cytokine
endothelial cells	endothelial cell
endothelial growth-factor	vegf
endothelial progenitor cells	endothelial progenitor cell
endothelial-cells	endothelial-cell
focal cerebral-ischemia	focal cerebral ischemia
glycogen-synthase kinase-3-beta	gsk-3β
heme oxygenase-1	ho-1
ischemia/reperfusion	ischemia reperfusion
ischemia/reperfusion injury	reperfusion injury
ischemia-reperfusion	ischemia reperfusion
ischemia-reperfusion injury	reperfusion injury
ischemic-stroke	ischemic stroke
mechanisms	mechanism
mesenchymal stem-cells	mesenchymal stem-cell
mtor pathway	mtor
neural stem-cells	neural stem-cell
neuronal apoptosis	apoptosis
neuronal damage	neuronal injury
neurotrophic factor	ntf
oxygen-glucose deprivation	oxygen glucose deprivation
pathways	pathway
pc12 cells	pc12 cell
phosphatidylinositol 3-kinase	pi3k
phosphoinositide 3-kinase	pi3k
pi3k/akt pathway	pi3k/akt
pi3k/akt signaling	pi3k/akt
pi3k/akt signaling pathway	pi3k/akt
pi3k/akt/mtor pathway	pi3k/akt/mtor
pi3k-akt	pi3k/akt
progenitor cells	progenitor cell
protein kinase b	akt
proteins	protein
rats	rat
receptors	receptor
signaling pathways	signaling pathway
stem-cells	stem-cell
targets	target
tissue-plasminogen activator	t-pa
transcription factors	transcription factor
vascular endothelial growth factor	vegf
